# Supplementary material for: A within-subject comparison of different relaxation therapies in eliciting physiological and psychological changes in young women
Source: PeerJ. 2020 May 22;8:e9217. doi: 10.7717/peerj.9217 (PMC7247525; doi:10.7717/peerj.9217)
Supplement: Supplemental Information 1 [file peerj-08-9217-s001.xlsx]

## Sheet: Sheet1
ID	PrePSS1	PrePSS2	PrePSS3	PrePSS4	PrePSS5	PrePSS6	PrePSS7	PrePSS8	PrePSS9	PrePSS10	PostPSS1	PostPSS2	PostPSS3	PostPSS4	PostPSS5	PostPSS6	PostPSS7	PostPSS8	PostPSS9	PostPSS10	PsychTreat	RelaxationTech	PregBF	VAS_Music_Pre	VAS_Music_Post	BPSys_Music_Pre1	BPSysMusic_Pre2	BPSysMusic_Pre3	BPSysMusic_Post1	BPSysMusicPost2	BPSysMusicPost3	BPDys_Music_Pre1	BPDysMusic_Pre2	BPDysMusic_Pre3	BPDysMusic_Post1	BPDysMusicPost2	BPDysMusicPost3	HRMusicPre1	HRMusicPre2	HRMusicPre3	HRMusicPost1	HRMusicPost2	HRMusicPost3	FTMusicPre1	FTMusicPre2	FTMusicPre3	FTMusicPost1	FTMusicPost2	FTMusicPost3
N01	2	1	2	3	3	2	3	1	2	2	3	2	3	2	2	3	2	1	1	2	0	1	0	6.1	7.3	92	91	91	90	92	90	61	63	60	64	60	60	79	68	65	77	63	71	25.7	26	26	30	29.6	29.3
N05	2	3	4	2	2	3	2	2	3	2	3	4	4	2	2	3	2	2	2	2	1	1	0	6.4	8.6	113	112	116	112	113	122	72	74	71	83	76	81	50	52	50	52	50	53	26	25.5	25	27.7	27.3	27.1
N16	3	2	4	3	3	0	4	2	2	0	1	2	2	3	3	1	2	3	3	1	0	0	0	3.2	5.3	116	104	96	102	96	96	75	64	67	66	63	65	74	69	61	70	67	70	30.4	32	32.5	33.6	34	34.2
N07	1	1	3	2	3	1	2	3	2	2	2	0	2	2	4	2	3	3	1	1	0	0	0	7.1	8	109	106	101	112	105	113	68	66	55	69	74	73	95	96	96	95	93	95	29.4	29	29.3	34	34.2	34.1
N15	0	0	1	3	2	1	3	2	1	0	2	2	2	2	1	2	4	1	0	2	0	0	0	7.2	9.4	119	129	114	111	108	110	76	76	73	77	75	69	62	72	60	65	63	70	23.7	23.5	23.2	23.5	23.7	23
N12	1	1	2	3	2	1	3	3	2	1	2	1	4	4	2	3	2	2	2	3	0	0	0	5.1	7.3	112	100	120	101	105	113	70	68	72	72	69	70	66	70	70	71	65	77	27.2	26.7	26.3	28.1	26.8	26.5
N13	2	2	3	2	2	1	3	2	2	1	2	1	3	2	2	1	3	3	2	2	0	0	0	4	5	105	105	108	125	100	100	76	71	76	70	68	69	84	75	80	75	89	76	33.8	34.2	33.8	33.6	33.3	33.4
N11	3	4	4	2	1	2	2	2	1	3	1	4	3	2	2	2	3	2	1	2	0	1	0	7.9	10	108	118	121	120	114	120	83	83	83	82	86	70	68	60	60	67	64	65	26.1	25.7	25.8	31.9	31.9	32
N10	1	2	2	2	3	1	2	3	1	1	1	1	2	3	3	2	3	2	1	1	0	0	0	2.8	8.2	130	119	129	116	117	124	109	72	66	69	70	63	69	69	74	64	71	66	24.2	24.1	24	30.1	31.2	31.2
N09	3	1	2	3	3	0	3	3	2	1	1	1	1	3	2	1	3	2	1	1	0	0	0	7.5	8.6	120	115	108	110	110	107	72	71	66	73	74	69	81	84	77	80	83	81	35.1	33.9	34.8	35	34.7	34.9
N03	2	2	3	2	2	2	1	2	0	2	3	2	2	2	2	2	2	2	2	1	1	1	0	4	7.45	109	106	103	103	105	105	60	59	54	55	69	59	88	90	81	72	71	75	29.4	29.2	28.1	26.2	26.8	26.6
N02	1	0	2	4	4	0	4	4	1	0	1	0	1	4	4	0	3	4	1	0	0	1	0	6.5	8.6	119	118	112	107	108	103	77	72	80	67	74	69	68	66	80	60	82	60	22.8	23	22.7	23.7	23.5	23.5
N17	3	2	2	4	3	3	3	3	2	1	2	2	2	2	3	2	2	3	2	2	0	1	0	5.8	8.9	106	102	101	103	100	103	66	64	67	66	60	59	71	73	78	82	73	75	27.1	27.2	27.4	32.2	32.6	32.6
N20	1	1	2	2	2	3	2	2	1	2	1	2	2	3	3	3	2	1	1	2	1	1	0	6.35	7.4	128	122	128	128	126	134	104	97	96	91	96	93	83	79	83	78	79	84	27.5	27.3	27.1	32.4	32.5	32.8
N04	2	3	2	3	3	1	3	3	1	2	1	1	2	3	2	1	3	3	1	1	0	1	0	6.4	8.2	114	116	114	114	109	104	71	70	61	66	65	62	63	62	63	60	58	58	22.5	22.2	22.3	30.1	30.5	30.8
N18	1	2	3	3	2	2	3	3	2	2	1	1	3	3	3	1	2	3	1	1	0	1	0	5.3	8.7	108	107	106	98	96	98	68	69	69	65	69	66	68	70	70	71	74	75	25.2	25.4	25.3	32.8	32.6	32.8
N19	3	1	3	4	3	1	3	3	1	0	2	0	1	3	4	1	3	3	1	0	0	0	0	5.1	8.5	126	122	122	110	111	121	72	68	75	70	73	76	62	62	64	60	66	75	23.9	23.9	24.1	32.7	33.1	33.7
[truncated: 130 more columns]
