# Supplementary material for: A within-subject comparison of different relaxation therapies in eliciting physiological and psychological changes in young women
Source: PeerJ. 2020 May 22;8:e9217. doi: 10.7717/peerj.9217 (PMC7247525; doi:10.7717/peerj.9217)
Supplement: Supplemental Information 2 [file peerj-08-9217-s002.xlsx]

## Sheet: Sheet1
Variable Name	Description	Key
PrePSS/PostPSS	Perceived Stress Score	0 = Never
		1 = Almost Never
		2 = Sometimes
		3 = Fairly Often
		4 = Very Often
PsychTreat	Receives medication or any form of psychological therapy for a mental health condition	0 = No
		1 = Yes
		2 = Prefer not to answer
RelaxationTech	Regularly uses relexation techniques	0 = No
		1 = Yes
PregBF	Possibility of being pregnant, or currently breastfeeding	0 = No
		1 = Yes
